# Supplementary material for: Synthesis, Purification, and Characterization of Molten Salt Fuel for the SALIENT-03 Irradiation Experiment
Source: Materials (Basel). 2024 Dec 19;17(24):6215. doi: 10.3390/ma17246215 (PMC11678894; doi:10.3390/ma17246215)
Supplement: Supplementary file 1 [file materials-17-06215-s001.zip]

Archive with 1 entries (1 files):
- materials-3330885-supplementary.pdf
